# Supplementary material for: Same-day testing with initiation of antiretroviral therapy or tuberculosis treatment versus standard care for persons presenting with tuberculosis symptoms at HIV diagnosis: A randomized open-label trial from Haiti
Source: PLoS Med. 2023 Jun 9;20(6):e1004246. doi: 10.1371/journal.pmed.1004246 (PMC10292694; doi:10.1371/journal.pmed.1004246)
Supplement: S1 De-Identified Dataset — (XLSX) [file pmed.1004246.s003.xlsx]

## Sheet: Sheet1
Study Number	study_arm	BAC_vs_Empiric	tb_cohort	age range	education	marital_status	income	sex	Final Outcome	VL_48W_cat
10	Sameday		Non-TB Cohort	26-30	Some secondary	single	<$1 USD/day	male	VL >199	>/= 1000
15	Sameday	BAC+	TB Cohort	31-35	None	married	<$1 USD/day	male	VL >199	>/= 1000
16	Standard		Non-TB Cohort	21-25	Some secondary	single	<$1 USD/day	male	VL >199	>/= 1000
17	Sameday		Non-TB Cohort	26-30	Primary	single	<$1 USD/day	female	VL >199	>/= 1000
18	Sameday		Non-TB Cohort	36-40	Some secondary	married	>/= $1USD /day	female	VL >199	>/= 1000
21	Standard	BAC+	TB Cohort	31-35	Some secondary	married	<$1 USD/day	male	VL >199	>/= 1000
22	Sameday	Empiric Tx	TB Cohort	36-40	Primary	Formerly married	>/= $1USD /day	male	VL >199	>/= 1000
30	Standard		Non-TB Cohort	36-40	Primary	Formerly married	>/= $1USD /day	male	VL >199	>/= 1000
32	Standard		Non-TB Cohort	26-30	Some secondary	single	<$1 USD/day	female	VL >199	>/= 1000
34	Standard		Non-TB Cohort	46-50	Primary	Formerly married	<$1 USD/day	male	VL >199	>/= 1000
35	Sameday		Non-TB Cohort	31-35	Primary	married	>/= $1USD /day	female	VL >199	>/= 1000
36	Standard		Non-TB Cohort	31-35	Primary	married	<$1 USD/day	female	VL >199	>/= 1000
40	Sameday	BAC+	TB Cohort	41-45	Primary	married	<$1 USD/day	male	VL >199	>/= 1000
43	Standard		Non-TB Cohort	51-55	Some secondary	married	<$1 USD/day	female	VL >199	>/= 1000
54	Sameday		Non-TB Cohort	31-35	Primary	Formerly married	<$1 USD/day	female	VL >199	>/= 1000
55	Sameday	BAC+	TB Cohort	36-40	Some secondary	married	<$1 USD/day	male	VL >199	>/= 1000
57	Sameday		Non-TB Cohort	21-25	Some secondary	single	>/= $1USD /day	male	VL >199	>/= 1000
59	Standard		Non-TB Cohort	36-40	Some secondary	married	<$1 USD/day	male	VL >199	>/= 1000
63	Standard	Empiric Tx	TB Cohort	36-40	Primary	single	<$1 USD/day	male	VL >199	>/= 1000
65	Sameday		Non-TB Cohort	36-40	Some secondary	married	<$1 USD/day	female	VL >199	>/= 1000
70	Sameday		Non-TB Cohort	51-55	None	married	>/= $1USD /day	male	VL >199	>/= 1000
75	Standard	BAC+	TB Cohort	46-50	Primary	married	<$1 USD/day	male	VL >199	>/= 1000
76	Standard		Non-TB Cohort	41-45	Some secondary	married	>/= $1USD /day	male	VL >199	>/= 1000
80	Sameday		Non-TB Cohort	31-35	Some secondary	married	>/= $1USD /day	male	VL >199	>/= 1000
86	Standard		Non-TB Cohort	41-45	Some secondary	married	>/= $1USD /day	male	VL >199	>/= 1000
89	Sameday		Non-TB Cohort	21-25	Some secondary	Formerly married	>/= $1USD /day	male	VL >199	>/= 1000
92	Sameday		Non-TB Cohort	26-30	Some secondary	single	<$1 USD/day	female	VL >199	>/= 1000
94	Sameday		Non-TB Cohort	51-55	Primary	Formerly married	<$1 USD/day	female	VL >199	>/= 1000
99	Standard		Non-TB Cohort	26-30	Some secondary	married	>/= $1USD /day	female	VL >199	>/= 1000
104	Sameday		Non-TB Cohort	36-40	Primary	single	<$1 USD/day	female	VL >199	>/= 1000
106	Sameday	Extrapulmonary TB	TB Cohort	31-35	None	single	<$1 USD/day	female	VL >199	>/= 1000
109	Standard	BAC+	TB Cohort	36-40	None	married	<$1 USD/day	male	VL >199	>/= 1000
111	Standard		Non-TB Cohort	31-35	None	married	<$1 USD/day	male	VL >199	>/= 1000
114	Standard		Non-TB Cohort	26-30	Some secondary	single	>/= $1USD /day	male	VL >199	>/= 1000
126	Sameday	Empiric Tx	TB Cohort	41-45	None	married	<$1 USD/day	male	VL >199	>/= 1000
131	Standard		Non-TB Cohort	26-30	Some secondary	single	<$1 USD/day	male	VL >199	>/= 1000
134	Sameday	BAC+	TB Cohort	26-30	None	single	<$1 USD/day	male	VL >199	>/= 1000
138	Standard		Non-TB Cohort	31-35	Primary	married	>/= $1USD /day	male	VL >199	>/= 1000
143	Standard		Non-TB Cohort	36-40	Some secondary	married	<$1 USD/day	female	VL >199	>/= 1000
146	Sameday		Non-TB Cohort	36-40	Some secondary	single	<$1 USD/day	male	VL >199	>/= 1000
147	Sameday	BAC+	TB Cohort	26-30	None	married	<$1 USD/day	male	VL >199	>/= 1000
154	Sameday	BAC+	TB Cohort	26-30	Primary	Formerly married	<$1 USD/day	female	VL >199	>/= 1000
163	Standard		Non-TB Cohort	56-60	Primary	Formerly married	>/= $1USD /day	male	VL >199	>/= 1000
173	Sameday		Non-TB Cohort	31-35	Primary	single	<$1 USD/day	female	VL >199	>/= 1000
177	Sameday	BAC+	TB Cohort	41-45	Some secondary	married	>/= $1USD /day	female	VL >199	>/= 1000
179	Standard	BAC+	TB Cohort	26-30	Primary	married	<$1 USD/day	male	VL >199	>/= 1000
182	Standard		Non-TB Cohort	21-25	Some secondary	single	<$1 USD/day	male	VL >199	>/= 1000
183	Standard		Non-TB Cohort	31-35	Some secondary	married	<$1 USD/day	female	VL >199	>/= 1000
191	Sameday	BAC+	TB Cohort	31-35	None	married	<$1 USD/day	female	VL >199	>/= 1000
194	Standard	BAC+	TB Cohort	46-50	Primary	married	<$1 USD/day	female	VL >199	>/= 1000
195	Sameday		Non-TB Cohort	26-30	unknown	unknown	unknown	female	VL >199	>/= 1000
198	Sameday	Empiric Tx	TB Cohort	26-30	Primary	married	<$1 USD/day	male	VL >199	>/= 1000
205	Standard	BAC+	TB Cohort	31-35	Some secondary	married	<$1 USD/day	female	VL >199	>/= 1000
208	Standard		Non-TB Cohort	41-45	None	Formerly married	>/= $1USD /day	male	VL >199	>/= 1000
216	Sameday	BAC+	TB Cohort	31-35	unknown	unknown	unknown	male	VL >199	>/= 1000
220	Standard		Non-TB Cohort	56-60	Primary	Formerly married	<$1 USD/day	female	VL >199	>/= 1000
221	Sameday		Non-TB Cohort	36-40	Primary	Formerly married	<$1 USD/day	female	VL >199	>/= 1000
223	Sameday	BAC+	TB Cohort	31-35	Some secondary	married	<$1 USD/day	male	VL >199	>/= 1000
230	Standard		Non-TB Cohort	46-50	None	married	<$1 USD/day	female	VL >199	>/= 1000
239	Sameday	Empiric Tx	TB Cohort	21-25	Primary	single	<$1 USD/day	female	VL >199	>/= 1000
244	Standard		Non-TB Cohort	21-25	Some secondary	married	<$1 USD/day	female	VL >199	>/= 1000
251	Standard		Non-TB Cohort	21-25	None	single	<$1 USD/day	female	VL >199	>/= 1000
270	Sameday		Non-TB Cohort	31-35	Some secondary	married	<$1 USD/day	male	VL >199	>/= 1000
271	Sameday		Non-TB Cohort	36-40	Primary	married	<$1 USD/day	female	VL >199	>/= 1000
281	Standard		Non-TB Cohort	26-30	Some secondary	single	<$1 USD/day	male	VL >199	>/= 1000
288	Sameday		Non-TB Cohort	46-50	Primary	married	<$1 USD/day	male	VL >199	>/= 1000
291	Standard		Non-TB Cohort	21-25	Primary	single	<$1 USD/day	male	VL >199	>/= 1000
292	Sameday		Non-TB Cohort	21-25	Some secondary	single	<$1 USD/day	female	VL >199	>/= 1000
298	Standard		Non-TB Cohort	36-40	Some secondary	single	<$1 USD/day	female	VL >199	>/= 1000
311	Sameday		Non-TB Cohort	41-45	Some secondary	married	>/= $1USD /day	male	VL >199	>/= 1000
314	Standard		Non-TB Cohort	56-60	Primary	Formerly married	<$1 USD/day	female	VL >199	>/= 1000
321	Sameday	BAC+	TB Cohort	41-45	Some secondary	married	<$1 USD/day	male	VL >199	>/= 1000
328	Standard		Non-TB Cohort	21-25	Primary	single	<$1 USD/day	male	VL >199	>/= 1000
340	Sameday		Non-TB Cohort	31-35	Some secondary	married	>/= $1USD /day	female	VL >199	>/= 1000
351	Sameday	BAC+	TB Cohort	21-25	Some secondary	single	<$1 USD/day	male	VL >199	>/= 1000
353	Sameday		Non-TB Cohort	26-30	Primary	married	<$1 USD/day	female	VL >199	>/= 1000
355	Standard		Non-TB Cohort	36-40	Primary	Formerly married	<$1 USD/day	male	VL >199	>/= 1000
359	Sameday	BAC+	TB Cohort	36-40	unknown	unknown	unknown	female	VL >199	>/= 1000
360	Sameday	BAC+	TB Cohort	31-35	None	Formerly married	<$1 USD/day	female	VL >199	>/= 1000
362	Standard		Non-TB Cohort	46-50	None	married	<$1 USD/day	male	VL >199	>/= 1000
363	Sameday		Non-TB Cohort	36-40	None	married	<$1 USD/day	female	VL >199	>/= 1000
369	Sameday	BAC+	TB Cohort	36-40	Some secondary	married	<$1 USD/day	female	VL >199	>/= 1000
380	Sameday	BAC+	TB Cohort	46-50	Primary	married	<$1 USD/day	male	VL >199	>/= 1000
391	Standard		Non-TB Cohort	26-30	Primary	married	<$1 USD/day	female	VL >199	>/= 1000
420	Standard		Non-TB Cohort	41-45	Primary	married	<$1 USD/day	female	VL >199	>/= 1000
425	Sameday	BAC+	TB Cohort	26-30	Some secondary	Formerly married	<$1 USD/day	male	VL >199	>/= 1000
453	Sameday		Non-TB Cohort	26-30	Primary	single	<$1 USD/day	female	VL >199	>/= 1000
456	Sameday		Non-TB Cohort	61-65	None	Formerly married	<$1 USD/day	male	VL >199	>/= 1000
461	Sameday		Non-TB Cohort	31-35	unknown	single	<$1 USD/day	male	VL >199	>/= 1000
465	Standard		Non-TB Cohort	36-40	Primary	Formerly married	>/= $1USD /day	male	VL >199	>/= 1000
476	Standard		Non-TB Cohort	26-30	Some secondary	single	<$1 USD/day	female	VL >199	>/= 1000
477	Standard		Non-TB Cohort	46-50	None	Formerly married	<$1 USD/day	female	VL >199	>/= 1000
489	Standard		Non-TB Cohort	31-35	Some secondary	married	>/= $1USD /day	male	VL >199	>/= 1000
494	Sameday		Non-TB Cohort	26-30	Some secondary	single	<$1 USD/day	male	VL >199	>/= 1000
495	Standard		Non-TB Cohort	41-45	None	single	<$1 USD/day	male	VL >199	>/= 1000
498	Sameday	BAC+	TB Cohort	31-35	Some secondary	Formerly married	<$1 USD/day	male	VL >199	>/= 1000
1	Standard		Non-TB Cohort	51-55	Primary	single	<$1 USD/day	female	VL <200	<50
4	Standard	Empiric Tx	TB Cohort	36-40	Primary	single	<$1 USD/day	female	VL <200	<50
6	Sameday		Non-TB Cohort	31-35	Some secondary	married	<$1 USD/day	male	VL <200	<50
7	Standard		Non-TB Cohort	36-40	Some secondary	married	>/= $1USD /day	male	VL <200	<50
9	Standard		Non-TB Cohort	36-40	Some secondary	married	>/= $1USD /day	male	VL <200	<50
12	Sameday		Non-TB Cohort	41-45	Primary	married	<$1 USD/day	male	VL <200	<50
14	Sameday		Non-TB Cohort	31-35	Primary	married	<$1 USD/day	female	VL <200	<50
19	Standard		Non-TB Cohort	46-50	Some secondary	married	>/= $1USD /day	male	VL <200	<50
20	Standard		Non-TB Cohort	31-35	Some secondary	single	<$1 USD/day	female	VL <200	<50
25	Standard		Non-TB Cohort	36-40	Primary	married	>/= $1USD /day	female	VL <200	<50
26	Standard		Non-TB Cohort	26-30	Primary	married	<$1 USD/day	female	VL <200	<50
27	Sameday		Non-TB Cohort	31-35	None	married	>/= $1USD /day	male	VL <200	<50
28	Standard		Non-TB Cohort	31-35	unknown	unknown	unknown	male	VL <200	<50
29	Sameday		Non-TB Cohort	41-45	Primary	married	>/= $1USD /day	male	VL <200	<50
31	Sameday		Non-TB Cohort	36-40	Primary	married	>/= $1USD /day	male	VL <200	<50
38	Sameday		Non-TB Cohort	41-45	Primary	Formerly married	<$1 USD/day	female	VL <200	<50
39	Standard		Non-TB Cohort	36-40	Some secondary	married	>/= $1USD /day	male	VL <200	<50
41	Sameday		Non-TB Cohort	26-30	Some secondary	married	>/= $1USD /day	male	VL <200	<50
42	Standard		Non-TB Cohort	36-40	Primary	single	<$1 USD/day	male	VL <200	<50
45	Sameday	Empiric Tx	TB Cohort	31-35	Primary	single	<$1 USD/day	female	VL <200	<50
46	Standard		Non-TB Cohort	41-45	Some secondary	married	<$1 USD/day	female	VL <200	<50
47	Standard		Non-TB Cohort	61-65	None	married	<$1 USD/day	male	VL <200	<50
48	Standard	BAC+	TB Cohort	36-40	Some secondary	married	<$1 USD/day	male	VL <200	<50
50	Sameday		Non-TB Cohort	41-45	Primary	Formerly married	>/= $1USD /day	male	VL <200	<50
51	Standard		Non-TB Cohort	46-50	Primary	single	>/= $1USD /day	male	VL <200	<50
52	Sameday		Non-TB Cohort	51-55	Primary	married	<$1 USD/day	male	VL <200	<50
53	Standard	BAC+	TB Cohort	46-50	Some secondary	married	<$1 USD/day	female	VL <200	<50
58	Standard	Empiric Tx	TB Cohort	41-45	Some secondary	married	>/= $1USD /day	male	VL <200	<50
60	Sameday	BAC+	TB Cohort	41-45	None	married	>/= $1USD /day	male	VL <200	<50
61	Sameday		Non-TB Cohort	26-30	Primary	married	<$1 USD/day	female	VL <200	<50
62	Standard		Non-TB Cohort	21-25	Some secondary	single	<$1 USD/day	female	VL <200	<50
64	Standard		Non-TB Cohort	36-40	Primary	married	<$1 USD/day	male	VL <200	<50
67	Standard		Non-TB Cohort	51-55	Primary	Formerly married	<$1 USD/day	female	VL <200	<50
68	Sameday		Non-TB Cohort	46-50	Some secondary	married	<$1 USD/day	male	VL <200	<50
69	Standard		Non-TB Cohort	56-60	Primary	Formerly married	<$1 USD/day	female	VL <200	<50
71	Sameday	BAC+	TB Cohort	36-40	None	married	<$1 USD/day	female	VL <200	<50
72	Sameday		Non-TB Cohort	26-30	Primary	married	>/= $1USD /day	female	VL <200	<50
73	Sameday		Non-TB Cohort	46-50	None	married	<$1 USD/day	female	VL <200	<50
74	Standard		Non-TB Cohort	36-40	Primary	married	>/= $1USD /day	female	VL <200	<50
77	Sameday		Non-TB Cohort	36-40	Primary	married	<$1 USD/day	male	VL <200	<50
78	Standard		Non-TB Cohort	51-55	Some secondary	Formerly married	>/= $1USD /day	female	VL <200	<50
79	Sameday		Non-TB Cohort	26-30	Some secondary	single	<$1 USD/day	male	VL <200	<50
83	Standard		Non-TB Cohort	36-40	Some secondary	married	<$1 USD/day	male	VL <200	<50
84	Standard		Non-TB Cohort	41-45	Primary	Formerly married	<$1 USD/day	female	VL <200	<50
85	Standard		Non-TB Cohort	26-30	Some secondary	married	<$1 USD/day	female	VL <200	<50
87	Sameday		Non-TB Cohort	18-20	Some secondary	single	<$1 USD/day	female	VL <200	<50
88	Standard		Non-TB Cohort	26-30	Some secondary	married	>/= $1USD /day	male	VL <200	<50
90	Standard		Non-TB Cohort	51-55	Primary	married	<$1 USD/day	male	VL <200	<50
91	Sameday		Non-TB Cohort	46-50	Primary	Formerly married	>/= $1USD /day	male	VL <200	<50
93	Standard	Empiric Tx	TB Cohort	46-50	Some secondary	married	<$1 USD/day	female	VL <200	<50
95	Sameday		Non-TB Cohort	51-55	None	single	<$1 USD/day	female	VL <200	<50
97	Standard	BAC+	TB Cohort	36-40	Primary	married	<$1 USD/day	male	VL <200	<50
100	Standard		Non-TB Cohort	36-40	Primary	married	>/= $1USD /day	female	VL <200	<50
102	Standard		Non-TB Cohort	36-40	Some secondary	married	>/= $1USD /day	male	VL <200	<50
103	Sameday		Non-TB Cohort	21-25	Some secondary	single	<$1 USD/day	female	VL <200	<50
107	Standard		Non-TB Cohort	36-40	Some secondary	married	<$1 USD/day	female	VL <200	<50
108	Sameday		Non-TB Cohort	41-45	None	married	<$1 USD/day	female	VL <200	<50
112	Standard		Non-TB Cohort	41-45	Primary	married	<$1 USD/day	female	VL <200	<50
113	Sameday		Non-TB Cohort	66-70	None	Formerly married	<$1 USD/day	female	VL <200	<50
115	Sameday		Non-TB Cohort	41-45	Primary	married	>/= $1USD /day	male	VL <200	<50
116	Standard	Extrapulmonary TB	TB Cohort	56-60	None	single	<$1 USD/day	male	VL <200	<50
117	Sameday		Non-TB Cohort	26-30	Primary	married	>/= $1USD /day	female	VL <200	<50
118	Standard		Non-TB Cohort	51-55	Primary	single	<$1 USD/day	female	VL <200	<50
119	Sameday		Non-TB Cohort	31-35	Some secondary	married	<$1 USD/day	female	VL <200	<50
120	Standard		Non-TB Cohort	41-45	Primary	married	<$1 USD/day	female	VL <200	<50
123	Sameday		Non-TB Cohort	46-50	None	married	<$1 USD/day	male	VL <200	<50
124	Standard		Non-TB Cohort	36-40	Some secondary	married	>/= $1USD /day	female	VL <200	<50
129	Sameday		Non-TB Cohort	56-60	Some secondary	married	<$1 USD/day	male	VL <200	<50
132	Standard	Empiric Tx	TB Cohort	21-25	Primary	single	<$1 USD/day	male	VL <200	<50
135	Sameday		Non-TB Cohort	21-25	Primary	single	>/= $1USD /day	male	VL <200	<50
136	Standard	BAC+	TB Cohort	26-30	Some secondary	married	<$1 USD/day	male	VL <200	<50
140	Sameday		Non-TB Cohort	61-65	Some secondary	Formerly married	<$1 USD/day	female	VL <200	<50
141	Standard		Non-TB Cohort	46-50	None	single	<$1 USD/day	female	VL <200	<50
142	Sameday		Non-TB Cohort	21-25	Some secondary	single	<$1 USD/day	female	VL <200	<50
144	Standard	BAC+	TB Cohort	36-40	Some secondary	single	<$1 USD/day	male	VL <200	<50
148	Standard	Empiric Tx	TB Cohort	46-50	Primary	married	<$1 USD/day	male	VL <200	<50
149	Standard	BAC+	TB Cohort	31-35	Primary	married	<$1 USD/day	male	VL <200	<50
150	Sameday		Non-TB Cohort	46-50	Some secondary	Formerly married	<$1 USD/day	male	VL <200	<50
151	Sameday		Non-TB Cohort	21-25	Some secondary	single	<$1 USD/day	male	VL <200	<50
152	Standard		Non-TB Cohort	41-45	Some secondary	married	>/= $1USD /day	male	VL <200	<50
153	Standard		Non-TB Cohort	61-65	Primary	single	<$1 USD/day	female	VL <200	<50
155	Sameday		Non-TB Cohort	46-50	Some secondary	married	>/= $1USD /day	male	VL <200	<50
157	Sameday		Non-TB Cohort	21-25	Some secondary	married	<$1 USD/day	male	VL <200	<50
158	Sameday		Non-TB Cohort	46-50	Primary	Formerly married	<$1 USD/day	male	VL <200	<50
159	Standard		Non-TB Cohort	26-30	Some secondary	single	<$1 USD/day	male	VL <200	<50
160	Sameday		Non-TB Cohort	36-40	Some secondary	single	<$1 USD/day	female	VL <200	<50
161	Standard		Non-TB Cohort	26-30	Some secondary	single	>/= $1USD /day	female	VL <200	<50
162	Sameday		Non-TB Cohort	31-35	Some secondary	single	>/= $1USD /day	male	VL <200	<50
164	Standard		Non-TB Cohort	46-50	Some secondary	married	<$1 USD/day	male	VL <200	<50
165	Sameday		Non-TB Cohort	46-50	Primary	married	>/= $1USD /day	male	VL <200	<50
167	Standard		Non-TB Cohort	21-25	Some secondary	single	<$1 USD/day	female	VL <200	<50
169	Sameday		Non-TB Cohort	31-35	Primary	Formerly married	<$1 USD/day	female	VL <200	<50
170	Sameday		Non-TB Cohort	26-30	Primary	married	>/= $1USD /day	male	VL <200	<50
171	Sameday		Non-TB Cohort	56-60	Some secondary	Formerly married	<$1 USD/day	male	VL <200	<50
172	Standard		Non-TB Cohort	36-40	Some secondary	single	<$1 USD/day	male	VL <200	<50
174	Standard		Non-TB Cohort	26-30	None	married	<$1 USD/day	male	VL <200	<50
175	Sameday	Extrapulmonary TB	Non-TB Cohort	41-45	Some secondary	single	<$1 USD/day	female	VL <200	<50
178	Sameday		Non-TB Cohort	41-45	Some secondary	single	<$1 USD/day	male	VL <200	<50
181	Standard	BAC+	TB Cohort	46-50	None	Formerly married	<$1 USD/day	male	VL <200	<50
186	Sameday		Non-TB Cohort	46-50	None	Formerly married	>/= $1USD /day	male	VL <200	<50
187	Sameday	Empiric Tx	TB Cohort	41-45	None	single	<$1 USD/day	female	VL <200	<50
188	Standard	BAC+	TB Cohort	36-40	Primary	single	<$1 USD/day	male	VL <200	<50
189	Standard	BAC+	TB Cohort	26-30	Some secondary	Formerly married	<$1 USD/day	female	VL <200	<50
190	Sameday		Non-TB Cohort	36-40	Primary	married	<$1 USD/day	female	VL <200	<50
193	Sameday		Non-TB Cohort	36-40	Some secondary	married	>/= $1USD /day	male	VL <200	<50
196	Standard		Non-TB Cohort	36-40	None	married	>/= $1USD /day	female	VL <200	<50
199	Standard		Non-TB Cohort	36-40	unknown	unknown	unknown	male	VL <200	<50
202	Sameday		Non-TB Cohort	36-40	Primary	married	<$1 USD/day	female	VL <200	<50
206	Standard	BAC+	TB Cohort	51-55	Primary	married	>/= $1USD /day	female	VL <200	<50
207	Sameday	BAC+	TB Cohort	41-45	Some secondary	married	>/= $1USD /day	female	VL <200	<50
210	Standard		Non-TB Cohort	21-25	Some secondary	single	<$1 USD/day	male	VL <200	<50
211	Sameday		Non-TB Cohort	26-30	Some secondary	married	<$1 USD/day	male	VL <200	<50
212	Sameday	Empiric Tx	TB Cohort	41-45	Primary	married	<$1 USD/day	male	VL <200	<50
213	Standard	BAC+	TB Cohort	31-35	None	single	<$1 USD/day	male	VL <200	<50
214	Sameday		Non-TB Cohort	51-55	Primary	married	<$1 USD/day	female	VL <200	<50
215	Standard		Non-TB Cohort	26-30	Primary	single	<$1 USD/day	female	VL <200	<50
218	Standard		Non-TB Cohort	26-30	Some secondary	single	<$1 USD/day	male	VL <200	<50
219	Sameday		Non-TB Cohort	36-40	Primary	married	<$1 USD/day	female	VL <200	<50
222	Standard		Non-TB Cohort	36-40	Some secondary	single	<$1 USD/day	male	VL <200	<50
224	Standard		Non-TB Cohort	26-30	None	married	>/= $1USD /day	female	VL <200	<50
225	Standard		Non-TB Cohort	26-30	Some secondary	single	<$1 USD/day	female	VL <200	<50
226	Sameday		Non-TB Cohort	31-35	Some secondary	married	<$1 USD/day	male	VL <200	<50
227	Sameday		Non-TB Cohort	21-25	Some secondary	single	<$1 USD/day	female	VL <200	<50
228	Sameday		Non-TB Cohort	21-25	Primary	married	<$1 USD/day	female	VL <200	<50
232	Sameday		Non-TB Cohort	31-35	Some secondary	married	>/= $1USD /day	male	VL <200	<50
234	Standard		Non-TB Cohort	21-25	Some secondary	married	<$1 USD/day	male	VL <200	<50
235	Sameday		Non-TB Cohort	26-30	Primary	Formerly married	<$1 USD/day	female	VL <200	<50
237	Sameday		Non-TB Cohort	26-30	Some secondary	married	<$1 USD/day	male	VL <200	<50
240	Standard		Non-TB Cohort	26-30	Primary	married	<$1 USD/day	female	VL <200	<50
242	Standard		Non-TB Cohort	31-35	Some secondary	married	<$1 USD/day	female	VL <200	<50
243	Sameday		Non-TB Cohort	41-45	Primary	Formerly married	<$1 USD/day	male	VL <200	<50
245	Sameday	BAC+	TB Cohort	36-40	Primary	married	<$1 USD/day	female	VL <200	<50
246	Standard		Non-TB Cohort	31-35	Some secondary	single	<$1 USD/day	female	VL <200	<50
247	Standard		Non-TB Cohort	41-45	None	married	>/= $1USD /day	male	VL <200	<50
248	Sameday		Non-TB Cohort	56-60	None	Formerly married	<$1 USD/day	female	VL <200	<50
249	Sameday		Non-TB Cohort	26-30	Some secondary	married	>/= $1USD /day	male	VL <200	<50
250	Sameday		Non-TB Cohort	46-50	Primary	married	<$1 USD/day	male	VL <200	<50
252	Sameday		Non-TB Cohort	46-50	Some secondary	married	>/= $1USD /day	male	VL <200	<50
253	Sameday		Non-TB Cohort	31-35	Primary	married	<$1 USD/day	female	VL <200	<50
254	Standard		Non-TB Cohort	31-35	Some secondary	married	<$1 USD/day	male	VL <200	<50
255	Standard		Non-TB Cohort	46-50	Primary	single	<$1 USD/day	male	VL <200	<50
256	Sameday	Empiric Tx	TB Cohort	51-55	None	married	>/= $1USD /day	male	VL <200	<50
257	Standard		Non-TB Cohort	21-25	Some secondary	single	<$1 USD/day	male	VL <200	<50
258	Standard		Non-TB Cohort	31-35	None	single	<$1 USD/day	male	VL <200	<50
261	Sameday		Non-TB Cohort	26-30	Some secondary	single	<$1 USD/day	female	VL <200	<50
262	Sameday		Non-TB Cohort	36-40	Some secondary	married	<$1 USD/day	female	VL <200	<50
263	Standard		Non-TB Cohort	56-60	None	married	<$1 USD/day	male	VL <200	<50
264	Standard		Non-TB Cohort	36-40	Some secondary	married	<$1 USD/day	female	VL <200	<50
265	Sameday		Non-TB Cohort	46-50	None	Formerly married	>/= $1USD /day	female	VL <200	<50
266	Standard		Non-TB Cohort	21-25	Some secondary	married	<$1 USD/day	female	VL <200	<50
267	Standard	BAC+	TB Cohort	26-30	Some secondary	single	>/= $1USD /day	female	VL <200	<50
269	Standard		Non-TB Cohort	61-65	None	married	>/= $1USD /day	female	VL <200	<50
273	Sameday		Non-TB Cohort	46-50	Primary	married	<$1 USD/day	female	VL <200	<50
274	Sameday	BAC+	TB Cohort	31-35	Primary	single	<$1 USD/day	male	VL <200	<50
276	Standard		Non-TB Cohort	36-40	Some secondary	single	<$1 USD/day	male	VL <200	<50
278	Standard		Non-TB Cohort	26-30	Primary	married	<$1 USD/day	male	VL <200	<50
279	Standard		Non-TB Cohort	31-35	Some secondary	married	>/= $1USD /day	male	VL <200	<50
282	Sameday		Non-TB Cohort	36-40	Some secondary	Formerly married	>/= $1USD /day	female	VL <200	<50
286	Sameday		Non-TB Cohort	26-30	Primary	Formerly married	<$1 USD/day	female	VL <200	<50
287	Standard		Non-TB Cohort	26-30	Some secondary	single	<$1 USD/day	female	VL <200	<50
289	Standard		Non-TB Cohort	51-55	None	married	>/= $1USD /day	male	VL <200	<50
290	Sameday		Non-TB Cohort	56-60	Primary	Formerly married	<$1 USD/day	female	VL <200	<50
294	Standard		Non-TB Cohort	46-50	Some secondary	Formerly married	<$1 USD/day	female	VL <200	<50
297	Sameday		Non-TB Cohort	41-45	Some secondary	single	<$1 USD/day	female	VL <200	<50
299	Standard		Non-TB Cohort	31-35	Some secondary	Formerly married	<$1 USD/day	male	VL <200	<50
300	Sameday		Non-TB Cohort	31-35	Primary	Formerly married	<$1 USD/day	female	VL <200	<50
301	Standard		Non-TB Cohort	26-30	Primary	single	<$1 USD/day	male	VL <200	<50
302	Standard		Non-TB Cohort	31-35	Some secondary	married	>/= $1USD /day	female	VL <200	<50
304	Standard		Non-TB Cohort	46-50	Primary	married	<$1 USD/day	female	VL <200	<50
305	Sameday		Non-TB Cohort	36-40	Primary	married	>/= $1USD /day	male	VL <200	<50
306	Standard		Non-TB Cohort	21-25	Some secondary	single	<$1 USD/day	female	VL <200	<50
309	Standard		Non-TB Cohort	36-40	Some secondary	married	>/= $1USD /day	male	VL <200	<50
310	Sameday		Non-TB Cohort	21-25	Some secondary	single	<$1 USD/day	male	VL <200	<50
313	Standard		Non-TB Cohort	26-30	Some secondary	single	<$1 USD/day	male	VL <200	<50
315	Sameday		Non-TB Cohort	51-55	Primary	Formerly married	<$1 USD/day	female	VL <200	<50
316	Standard		Non-TB Cohort	46-50	None	Formerly married	<$1 USD/day	female	VL <200	<50
319	Standard	BAC+	TB Cohort	36-40	Some secondary	married	<$1 USD/day	male	VL <200	<50
320	Sameday		Non-TB Cohort	51-55	None	married	<$1 USD/day	female	VL <200	<50
322	Sameday		Non-TB Cohort	26-30	Some secondary	married	>/= $1USD /day	female	VL <200	<50
323	Standard	BAC+	TB Cohort	31-35	Some secondary	married	<$1 USD/day	male	VL <200	<50
324	Standard		Non-TB Cohort	31-35	Some secondary	married	<$1 USD/day	male	VL <200	<50
325	Sameday		Non-TB Cohort	31-35	Some secondary	married	<$1 USD/day	female	VL <200	<50
326	Standard		Non-TB Cohort	31-35	Primary	Formerly married	<$1 USD/day	male	VL <200	<50
327	Sameday	BAC+	TB Cohort	31-35	Primary	Formerly married	<$1 USD/day	female	VL <200	<50
330	Standard	Empiric Tx	TB Cohort	41-45	Primary	married	<$1 USD/day	male	VL <200	<50
331	Sameday		Non-TB Cohort	46-50	Primary	Formerly married	<$1 USD/day	female	VL <200	<50
332	Standard		Non-TB Cohort	51-55	None	Formerly married	<$1 USD/day	male	VL <200	<50
333	Sameday		Non-TB Cohort	31-35	Some secondary	single	<$1 USD/day	male	VL <200	<50
334	Sameday	BAC+	TB Cohort	36-40	Primary	married	<$1 USD/day	male	VL <200	<50
335	Sameday		Non-TB Cohort	41-45	Some secondary	Formerly married	<$1 USD/day	female	VL <200	<50
336	Standard		Non-TB Cohort	46-50	None	Formerly married	<$1 USD/day	female	VL <200	<50
337	Standard		Non-TB Cohort	41-45	Primary	single	<$1 USD/day	female	VL <200	<50
338	Standard	BAC+	TB Cohort	31-35	Some secondary	married	<$1 USD/day	male	VL <200	<50
339	Sameday	BAC+	TB Cohort	41-45	Primary	single	>/= $1USD /day	male	VL <200	<50
341	Standard		Non-TB Cohort	21-25	Primary	Formerly married	<$1 USD/day	female	VL <200	<50
342	Standard		Non-TB Cohort	26-30	Some secondary	single	<$1 USD/day	female	VL <200	<50
343	Sameday		Non-TB Cohort	31-35	Some secondary	single	<$1 USD/day	female	VL <200	<50
344	Sameday	BAC+	TB Cohort	56-60	None	single	<$1 USD/day	female	VL <200	<50
345	Standard		Non-TB Cohort	56-60	Primary	married	>/= $1USD /day	male	VL <200	<50
346	Sameday		Non-TB Cohort	36-40	Primary	married	<$1 USD/day	male	VL <200	<50
347	Sameday		Non-TB Cohort	26-30	Some secondary	single	<$1 USD/day	male	VL <200	<50
348	Standard		Non-TB Cohort	31-35	Some secondary	single	<$1 USD/day	male	VL <200	<50
352	Standard		Non-TB Cohort	26-30	Some secondary	married	<$1 USD/day	male	VL <200	<50
354	Standard		Non-TB Cohort	46-50	None	married	<$1 USD/day	female	VL <200	<50
357	Standard		Non-TB Cohort	36-40	Some secondary	married	<$1 USD/day	female	VL <200	<50
361	Standard		Non-TB Cohort	26-30	Some secondary	single	>/= $1USD /day	female	VL <200	<50
365	Standard		Non-TB Cohort	46-50	Some secondary	Formerly married	>/= $1USD /day	male	VL <200	<50
366	Sameday		Non-TB Cohort	51-55	Primary	married	<$1 USD/day	male	VL <200	<50
367	Standard		Non-TB Cohort	41-45	Some secondary	married	<$1 USD/day	male	VL <200	<50
368	Standard		Non-TB Cohort	31-35	Primary	Formerly married	<$1 USD/day	male	VL <200	<50
370	Sameday		Non-TB Cohort	41-45	None	single	<$1 USD/day	female	VL <200	<50
371	Standard		Non-TB Cohort	56-60	Primary	married	>/= $1USD /day	male	VL <200	<50
372	Standard		Non-TB Cohort	41-45	None	married	<$1 USD/day	male	VL <200	<50
373	Sameday		Non-TB Cohort	26-30	Some secondary	single	<$1 USD/day	male	VL <200	<50
374	Standard		Non-TB Cohort	31-35	Some secondary	married	<$1 USD/day	female	VL <200	<50
377	Sameday		Non-TB Cohort	18-20	Some secondary	single	<$1 USD/day	male	VL <200	<50
378	Standard		Non-TB Cohort	41-45	Some secondary	Formerly married	<$1 USD/day	male	VL <200	<50
379	Standard		Non-TB Cohort	31-35	None	married	<$1 USD/day	male	VL <200	<50
383	Standard		Non-TB Cohort	41-45	Primary	Formerly married	<$1 USD/day	female	VL <200	<50
384	Standard		Non-TB Cohort	26-30	Some secondary	single	<$1 USD/day	male	VL <200	<50
386	Standard		Non-TB Cohort	31-35	Primary	single	<$1 USD/day	male	VL <200	<50
387	Sameday		Non-TB Cohort	41-45	Primary	single	<$1 USD/day	female	VL <200	<50
388	Sameday		Non-TB Cohort	31-35	Some secondary	married	<$1 USD/day	female	VL <200	<50
389	Standard		Non-TB Cohort	51-55	Primary	married	<$1 USD/day	female	VL <200	<50
390	Standard		Non-TB Cohort	26-30	Some secondary	single	<$1 USD/day	female	VL <200	<50
392	Sameday	BAC+	TB Cohort	31-35	Some secondary	married	>/= $1USD /day	male	VL <200	<50
394	Sameday		Non-TB Cohort	21-25	Some secondary	single	<$1 USD/day	male	VL <200	<50
398	Sameday		Non-TB Cohort	36-40	Some secondary	Formerly married	<$1 USD/day	male	VL <200	<50
399	Standard		Non-TB Cohort	36-40	Some secondary	married	<$1 USD/day	male	VL <200	<50
402	Standard		Non-TB Cohort	46-50	Primary	Formerly married	<$1 USD/day	male	VL <200	<50
403	Sameday		Non-TB Cohort	36-40	Some secondary	married	>/= $1USD /day	male	VL <200	<50
404	Standard		Non-TB Cohort	41-45	Some secondary	married	>/= $1USD /day	male	VL <200	<50
405	Sameday		Non-TB Cohort	41-45	None	married	<$1 USD/day	male	VL <200	<50
406	Standard		Non-TB Cohort	36-40	Primary	married	<$1 USD/day	female	VL <200	<50
407	Sameday		Non-TB Cohort	56-60	None	married	<$1 USD/day	female	VL <200	<50
408	Sameday		Non-TB Cohort	26-30	Some secondary	married	<$1 USD/day	female	VL <200	<50
411	Standard		Non-TB Cohort	26-30	Primary	Formerly married	<$1 USD/day	male	VL <200	<50
412	Sameday		Non-TB Cohort	26-30	Some secondary	single	<$1 USD/day	female	VL <200	<50
413	Standard	Bac+	TB Cohort	21-25	Primary	single	<$1 USD/day	female	VL <200	<50
414	Standard		Non-TB Cohort	41-45	None	married	<$1 USD/day	female	VL <200	<50
415	Sameday		Non-TB Cohort	46-50	Some secondary	married	<$1 USD/day	female	VL <200	<50
416	Standard	BAC+	TB Cohort	41-45	None	married	<$1 USD/day	male	VL <200	<50
417	Sameday		Non-TB Cohort	26-30	Some secondary	married	>/= $1USD /day	male	VL <200	<50
421	Standard		Non-TB Cohort	31-35	None	married	>/= $1USD /day	female	VL <200	<50
423	Sameday		Non-TB Cohort	46-50	Primary	married	<$1 USD/day	female	VL <200	<50
424	Standard		Non-TB Cohort	46-50	Primary	married	<$1 USD/day	male	VL <200	<50
426	Standard		Non-TB Cohort	36-40	Primary	Formerly married	<$1 USD/day	male	VL <200	<50
427	Sameday		Non-TB Cohort	26-30	Some secondary	married	<$1 USD/day	female	VL <200	<50
428	Sameday		Non-TB Cohort	26-30	Some secondary	married	<$1 USD/day	male	VL <200	<50
430	Standard		Non-TB Cohort	31-35	Some secondary	Formerly married	<$1 USD/day	male	VL <200	<50
431	Standard		Non-TB Cohort	31-35	Primary	married	>/= $1USD /day	male	VL <200	<50
432	Sameday		Non-TB Cohort	21-25	Some secondary	single	<$1 USD/day	female	VL <200	<50
433	Standard		Non-TB Cohort	21-25	Some secondary	single	<$1 USD/day	female	VL <200	<50
434	Sameday		Non-TB Cohort	41-45	Some secondary	married	>/= $1USD /day	female	VL <200	<50
437	Sameday		Non-TB Cohort	31-35	Some secondary	single	<$1 USD/day	male	VL <200	<50
438	Standard		Non-TB Cohort	41-45	Primary	married	>/= $1USD /day	male	VL <200	<50
439	Standard		Non-TB Cohort	51-55	Primary	married	>/= $1USD /day	female	VL <200	<50
440	Sameday		Non-TB Cohort	56-60	Primary	Formerly married	<$1 USD/day	male	VL <200	<50
441	Standard		Non-TB Cohort	46-50	None	married	>/= $1USD /day	female	VL <200	<50
442	Sameday		Non-TB Cohort	26-30	Some secondary	married	>/= $1USD /day	male	VL <200	<50
444	Sameday		Non-TB Cohort	46-50	Some secondary	Formerly married	>/= $1USD /day	female	VL <200	<50
445	Standard		Non-TB Cohort	31-35	Primary	married	>/= $1USD /day	male	VL <200	<50
447	Standard		Non-TB Cohort	51-55	Primary	married	<$1 USD/day	female	VL <200	<50
448	Standard	BAC+	TB Cohort	36-40	None	Formerly married	>/= $1USD /day	female	VL <200	<50
450	Sameday	BAC+	TB Cohort	31-35	Primary	married	<$1 USD/day	male	VL <200	<50
451	Standard		Non-TB Cohort	31-35	Some secondary	married	>/= $1USD /day	female	VL <200	<50
452	Standard		Non-TB Cohort	31-35	Some secondary	married	>/= $1USD /day	male	VL <200	<50
454	Standard		Non-TB Cohort	41-45	Primary	married	<$1 USD/day	female	VL <200	<50
455	Sameday		Non-TB Cohort	56-60	Some secondary	Formerly married	<$1 USD/day	male	VL <200	<50
457	Sameday		Non-TB Cohort	36-40	None	married	<$1 USD/day	male	VL <200	<50
458	Standard		Non-TB Cohort	31-35	Primary	married	<$1 USD/day	male	VL <200	<50
459	Standard		Non-TB Cohort	41-45	Primary	married	<$1 USD/day	male	VL <200	<50
463	Standard		Non-TB Cohort	26-30	Some secondary	married	<$1 USD/day	female	VL <200	<50
466	Standard	BAC+	TB Cohort	51-55	None	married	<$1 USD/day	female	VL <200	<50
467	Sameday	BAC+	TB Cohort	21-25	Primary	single	<$1 USD/day	male	VL <200	<50
468	Standard		Non-TB Cohort	36-40	Primary	married	<$1 USD/day	female	VL <200	<50
469	Sameday		Non-TB Cohort	46-50	Some secondary	married	<$1 USD/day	male	VL <200	<50
470	Standard		Non-TB Cohort	41-45	Some secondary	Formerly married	<$1 USD/day	male	VL <200	<50
471	Sameday	Empiric Tx	TB Cohort	46-50	Primary	Formerly married	>/= $1USD /day	female	VL <200	<50
472	Standard	BAC+	TB Cohort	31-35	Primary	married	<$1 USD/day	male	VL <200	<50
473	Sameday	BAC+	TB Cohort	26-30	Primary	married	<$1 USD/day	female	VL <200	<50
475	Sameday		Non-TB Cohort	26-30	Some secondary	single	<$1 USD/day	male	VL <200	<50
478	Sameday	BAC+	TB Cohort	31-35	Some secondary	single	<$1 USD/day	male	VL <200	<50
480	Sameday		Non-TB Cohort	41-45	Some secondary	Formerly married	<$1 USD/day	female	VL <200	<50
482	Sameday		Non-TB Cohort	36-40	Some secondary	married	<$1 USD/day	female	VL <200	<50
483	Standard		Non-TB Cohort	56-60	Primary	married	>/= $1USD /day	male	VL <200	<50
484	Sameday	Empiric Tx	TB Cohort	36-40	Some secondary	Formerly married	<$1 USD/day	male	VL <200	<50
485	Sameday		Non-TB Cohort	56-60	Some secondary	Formerly married	>/= $1USD /day	male	VL <200	<50
486	Standard		Non-TB Cohort	51-55	None	Formerly married	<$1 USD/day	female	VL <200	<50
487	Standard		Non-TB Cohort	26-30	Some secondary	Formerly married	<$1 USD/day	female	VL <200	<50
488	Sameday		Non-TB Cohort	46-50	Primary	Formerly married	<$1 USD/day	male	VL <200	<50
490	Sameday		Non-TB Cohort	31-35	Some secondary	single	>/= $1USD /day	male	VL <200	<50
492	Sameday		Non-TB Cohort	36-40	Some secondary	Formerly married	<$1 USD/day	male	VL <200	<50
493	Standard		Non-TB Cohort	36-40	Some secondary	married	<$1 USD/day	male	VL <200	<50
496	Standard		Non-TB Cohort	51-55	None	married	<$1 USD/day	male	VL <200	<50
499	Standard		Non-TB Cohort	51-55	None	married	<$1 USD/day	female	VL <200	<50
33	Sameday		Non-TB Cohort	41-45	Some secondary	single	>/= $1USD /day	female	VL <200	<200
121	Sameday	BAC+	TB Cohort	26-30	Primary	single	<$1 USD/day	male	VL <200	<200
127	Standard		Non-TB Cohort	36-40	Primary	married	<$1 USD/day	male	VL <200	<200
156	Standard		Non-TB Cohort	26-30	Some secondary	married	<$1 USD/day	female	VL <200	<200
229	Standard		Non-TB Cohort	41-45	Primary	married	<$1 USD/day	female	VL <200	<200
236	Standard		Non-TB Cohort	26-30	Primary	single	<$1 USD/day	female	VL <200	<200
259	Sameday		Non-TB Cohort	36-40	Primary	married	<$1 USD/day	female	VL <200	<200
275	Standard		Non-TB Cohort	36-40	Some secondary	Formerly married	>/= $1USD /day	male	VL <200	<200
277	Sameday		Non-TB Cohort	46-50	Primary	single	<$1 USD/day	female	VL <200	<200
280	Sameday		Non-TB Cohort	36-40	Primary	married	>/= $1USD /day	male	VL <200	<200
284	Sameday		Non-TB Cohort	21-25	Some secondary	single	<$1 USD/day	female	VL <200	<200
295	Sameday		Non-TB Cohort	21-25	Primary	single	<$1 USD/day	female	VL <200	<200
308	Standard		Non-TB Cohort	26-30	Primary	Formerly married	<$1 USD/day	female	VL <200	<200
318	Sameday		Non-TB Cohort	46-50	Some secondary	married	>/= $1USD /day	male	VL <200	<200
358	Sameday		Non-TB Cohort	46-50	Primary	married	>/= $1USD /day	male	VL <200	<200
375	Sameday		Non-TB Cohort	21-25	Some secondary	single	<$1 USD/day	male	VL <200	<200
376	Sameday		Non-TB Cohort	26-30	None	married	<$1 USD/day	female	VL <200	<200
395	Standard		Non-TB Cohort	51-55	Some secondary	Formerly married	<$1 USD/day	female	VL <200	<200
400	Sameday		Non-TB Cohort	36-40	Some secondary	married	>/= $1USD /day	male	VL <200	<200
410	Sameday		Non-TB Cohort	56-60	Primary	Formerly married	<$1 USD/day	male	VL <200	<200
422	Standard		Non-TB Cohort	31-35	Some secondary	married	<$1 USD/day	female	VL <200	<200
449	Sameday		Non-TB Cohort	31-35	Primary	married	<$1 USD/day	female	VL <200	<200
497	Sameday		Non-TB Cohort	36-40	Primary	married	<$1 USD/day	male	VL <200	<200
500	Standard		Non-TB Cohort	26-30	None	married	<$1 USD/day	female	VL <200	<200
37	Sameday		Non-TB Cohort	26-30	Primary	single	>/= $1USD /day	female	VL >199	<1000
44	Sameday		Non-TB Cohort	36-40	Primary	single	<$1 USD/day	male	VL >199	<1000
66	Standard	BAC+	TB Cohort	31-35	Primary	married	<$1 USD/day	male	VL >199	<1000
122	Standard		Non-TB Cohort	31-35	Primary	single	<$1 USD/day	male	VL >199	<1000
145	Standard	BAC+	TB Cohort	41-45	Primary	Formerly married	<$1 USD/day	female	VL >199	<1000
192	Standard		Non-TB Cohort	56-60	Some secondary	married	<$1 USD/day	male	VL >199	<1000
200	Standard		Non-TB Cohort	31-35	Primary	married	<$1 USD/day	female	VL >199	<1000
201	Standard		Non-TB Cohort	41-45	None	Formerly married	<$1 USD/day	female	VL >199	<1000
231	Sameday		Non-TB Cohort	36-40	None	Formerly married	>/= $1USD /day	male	VL >199	<1000
241	Sameday	BAC+	TB Cohort	21-25	Some secondary	single	<$1 USD/day	female	VL >199	<1000
350	Standard		Non-TB Cohort	41-45	Some secondary	married	>/= $1USD /day	female	VL >199	<1000
397	Sameday		Non-TB Cohort	31-35	Primary	single	<$1 USD/day	female	VL >199	<1000
401	Standard		Non-TB Cohort	26-30	Some secondary	single	<$1 USD/day	female	VL >199	<1000
462	Sameday		Non-TB Cohort	41-45	Primary	single	<$1 USD/day	male	VL >199	<1000
479	Sameday		Non-TB Cohort	26-30	Some secondary	Formerly married	>/= $1USD /day	male	VL >199	<1000
385	Standard		Non-TB Cohort	21-25	Some secondary	single	<$1 USD/day	female	48-week DAC visit but no VL	.
446	Sameday		Non-TB Cohort	31-35	Some secondary	married	<$1 USD/day	female	48-week DAC visit but no VL	.
460	Standard	BAC+	TB Cohort	36-40	Primary	married	<$1 USD/day	male	48-week DAC visit but no VL	.
491	Standard		Non-TB Cohort	56-60	Some secondary	Formerly married	<$1 USD/day	female	48-week DAC visit but no VL	.
130	Standard		Non-TB Cohort	31-35	Some secondary	single	>/= $1USD /day	male	48-week visit but no VL	.
166	Standard	BAC+	TB Cohort	41-45	Some secondary	Formerly married	>/= $1USD /day	female	48-week visit but no VL	.
176	Standard		Non-TB Cohort	31-35	Primary	single	<$1 USD/day	male	48-week visit but no VL	.
268	Standard		Non-TB Cohort	51-55	Primary	married	<$1 USD/day	male	48-week visit but no VL	.
312	Sameday		Non-TB Cohort	26-30	Some secondary	married	>/= $1USD /day	female	48-week visit but no VL	.
356	Sameday		Non-TB Cohort	31-35	Some secondary	single	<$1 USD/day	male	48-week visit but no VL	.
381	Sameday		Non-TB Cohort	41-45	Primary	married	>/= $1USD /day	male	48-week visit but no VL	.
382	Sameday		Non-TB Cohort	31-35	None	married	<$1 USD/day	male	48-week visit but no VL	.
396	Standard		Non-TB Cohort	46-50	Primary	Formerly married	<$1 USD/day	female	48-week visit but no VL	.
409	Standard		Non-TB Cohort	51-55	Primary	Formerly married	>/= $1USD /day	male	48-week visit but no VL	.
418	Sameday		Non-TB Cohort	41-45	None	married	<$1 USD/day	male	48-week visit but no VL	.
419	Sameday		Non-TB Cohort	36-40	Some secondary	married	<$1 USD/day	female	48-week visit but no VL	.
13	Standard		Non-TB Cohort	31-35	Primary	Formerly married	<$1 USD/day	female	Died	.
49	Standard		Non-TB Cohort	41-45	Primary	single	<$1 USD/day	male	Died	.
81	Sameday		Non-TB Cohort	36-40	Some secondary	married	<$1 USD/day	male	Died	.
105	Standard		Non-TB Cohort	51-55	None	Formerly married	<$1 USD/day	female	Died	.
125	Sameday	Empiric Tx	TB Cohort	26-30	Primary	single	>/= $1USD /day	male	Died	.
180	Sameday		Non-TB Cohort	36-40	Some secondary	married	>/= $1USD /day	female	Died	.
184	Sameday		Non-TB Cohort	56-60	Primary	Formerly married	<$1 USD/day	female	Died	.
209	Sameday		Non-TB Cohort	46-50	Primary	Formerly married	>/= $1USD /day	female	Died	.
217	Standard		Non-TB Cohort	41-45	None	married	<$1 USD/day	male	Died	.
260	Sameday		Non-TB Cohort	36-40	Some secondary	married	>/= $1USD /day	male	Died	.
283	Standard		Non-TB Cohort	31-35	Primary	single	<$1 USD/day	male	Died	.
429	Sameday		Non-TB Cohort	46-50	Some secondary	married	>/= $1USD /day	male	Died	.
435	Sameday		Non-TB Cohort	31-35	Some secondary	single	<$1 USD/day	female	Died	.
443	Sameday		Non-TB Cohort	36-40	Primary	Formerly married	<$1 USD/day	female	Died	.
481	Standard		Non-TB Cohort	31-35	None	married	>/= $1USD /day	male	Died	.
2	Sameday		Non-TB Cohort	46-50	Primary	Formerly married	<$1 USD/day	female	Late Return	.
5	Standard		Non-TB Cohort	26-30	Primary	married	<$1 USD/day	male	Late Return	.
24	Sameday		Non-TB Cohort	21-25	Some secondary	single	<$1 USD/day	male	Late Return	.
56	Standard		Non-TB Cohort	21-25	Some secondary	single	<$1 USD/day	male	Late Return	.
110	Sameday		Non-TB Cohort	21-25	Primary	married	<$1 USD/day	female	Late Return	.
133	Standard		Non-TB Cohort	56-60	None	married	<$1 USD/day	male	Late Return	.
139	Sameday		Non-TB Cohort	21-25	Primary	single	<$1 USD/day	male	Late Return	.
204	Sameday		Non-TB Cohort	26-30	Primary	married	<$1 USD/day	male	Late Return	.
238	Standard		Non-TB Cohort	36-40	Some secondary	Formerly married	<$1 USD/day	male	Late Return	.
464	Sameday	BAC+	TB Cohort	26-30	Primary	single	<$1 USD/day	male	Late Return	.
3	Sameday		Non-TB Cohort	31-35	Primary	married	<$1 USD/day	male	LTFU	.
8	Standard		Non-TB Cohort	26-30	Some secondary	married	>/= $1USD /day	male	LTFU	.
11	Sameday		Non-TB Cohort	26-30	Primary	Formerly married	<$1 USD/day	female	LTFU	.
23	Sameday		Non-TB Cohort	31-35	None	married	>/= $1USD /day	male	LTFU	.
82	Sameday		Non-TB Cohort	26-30	None	married	<$1 USD/day	female	LTFU	.
96	Standard		Non-TB Cohort	46-50	None	married	<$1 USD/day	female	LTFU	.
98	Sameday		Non-TB Cohort	36-40	Primary	married	<$1 USD/day	female	LTFU	.
128	Sameday		Non-TB Cohort	56-60	Primary	married	<$1 USD/day	male	LTFU	.
137	Sameday	BAC+	TB Cohort	36-40	Primary	Formerly married	<$1 USD/day	female	LTFU	.
185	Standard		Non-TB Cohort	41-45	None	Formerly married	>/= $1USD /day	female	LTFU	.
197	Sameday		Non-TB Cohort	31-35	Primary	single	>/= $1USD /day	male	LTFU	.
203	Standard		Non-TB Cohort	21-25	Primary	married	<$1 USD/day	female	LTFU	.
233	Standard	Bac+	TB Cohort	31-35	Primary	married	<$1 USD/day	male	LTFU	.
272	Sameday		Non-TB Cohort	26-30	Primary	single	<$1 USD/day	male	LTFU	.
285	Standard		Non-TB Cohort	26-30	None	married	<$1 USD/day	female	LTFU	.
293	Standard		Non-TB Cohort	26-30	None	married	<$1 USD/day	female	LTFU	.
296	Sameday		Non-TB Cohort	21-25	Some secondary	single	<$1 USD/day	female	LTFU	.
307	Sameday		Non-TB Cohort	41-45	Primary	married	<$1 USD/day	male	LTFU	.
329	Sameday		Non-TB Cohort	46-50	None	married	<$1 USD/day	male	LTFU	.
349	Standard		Non-TB Cohort	26-30	Primary	married	<$1 USD/day	female	LTFU	.
364	Sameday		Non-TB Cohort	36-40	Primary	Formerly married	>/= $1USD /day	male	LTFU	.
393	Sameday		Non-TB Cohort	26-30	Some secondary	married	<$1 USD/day	male	LTFU	.
436	Standard		Non-TB Cohort	46-50	Primary	married	<$1 USD/day	female	LTFU	.
474	Standard		Non-TB Cohort	31-35	Some secondary	married	<$1 USD/day	female	LTFU	.
101	Sameday		Non-TB Cohort	36-40	None	married	>/= $1USD /day	male	Transferred	.
168	Sameday		Non-TB Cohort	41-45	None	married	<$1 USD/day	female	Transferred	.
303	Sameday		Non-TB Cohort	46-50	Primary	Formerly married	<$1 USD/day	female	Transferred	.
317	Standard	BAC+	TB Cohort	36-40	Primary	married	<$1 USD/day	female	Transferred	.
